# Supplementary material for: Phytochemical Profiling of Ferula varia Extract and Its Antibiofilm Activity Against Streptococcus mutans
Source: Molecules. 2025 Oct 24;30(21):4178. doi: 10.3390/molecules30214178 (PMC12610301; doi:10.3390/molecules30214178)
Supplement: Supplementary file 1 [file molecules-30-04178-s001.zip]

Archive with 1 entries (1 files):
- molecules-3916251-supplementary.pdf
